# Supplementary material for: Non-Invasive Brain Stimulation in Frontotemporal Dementia: A Systematic Review of Non-Pharmacological Treatment Approaches
Source: Int J Mol Sci. 2026 May 4;27(9):4117. doi: 10.3390/ijms27094117 (PMC13164393; doi:10.3390/ijms27094117)
Supplement: Supplementary file 1 [file ijms-27-04117-s001.zip]

Archive with 5 entries (4 files):
- Supplementary_Materials/
- Supplementary_Materials/Figure S1.pdf
- Supplementary_Materials/Figure S2.pdf
- Supplementary_Materials/Table S1.pdf
- Supplementary_Materials/Table S2.pdf
